# Supplementary material for: Hypoxic‐hypocapnic red blood cells in PAGGSM additive solution before and after gamma irradiation show improved metabolism
Source: Vox Sang. 2026 Feb 23;121(6):801–8. doi: 10.1111/vox.70218 (PMC13253061; doi:10.1111/vox.70218)
Supplement: Supplementary file 1 — Table S1 Supporting information. [file VOX-121-801-s001.xlsx]

## Sheet: Control-Non-Irradiation
	Sample ID		HCT of the LR RBC unit: 0.50-0.70								Hgb in the LR RBC unit: ≥ 40 g / unit								Hemolysis </= 0.8%
			D1-Baseline	D7	D14	D21	D28	D35	D42		D1-Baseline	D7	D14	D21	D28	D35	D42		D1-Baseline	D7	D14	D21	D28	D35	D42
Template	Control 1		0.585	#REF!	#REF!	#REF!	#REF!	#REF!	#REF!		58.0122	#REF!	#REF!	#REF!	#REF!	#REF!	#REF!								#DIV/0!
Sample 1 Ctrl	Control 1
Sample 2 Ctrl	C2Dx		0.577	0.604	0.604	0.597	0.592	0.592	0.594		49.5658	50.8701	50.8701	51.3049	50.8701	51.3049	50.8701		0.000987742	0.000588246	0.000746756	0.000814337	0.000801703	0.000969173	0.0012409
Sample 3 Ctrl	C3Dx		0.563	0.489	0.489	0.599	0.61	0.601	0.606		47.5849	40.8472	50.1115	50.5326	50.1115	50.1115	50.5326		0.00111222	0.00181537	0.00152313	0.00188247	0.00232492	0.00325269	0.0041764
Sample 4 Ctrl	C4Dx		0.576	0.6	0.6	0.613	0.62	0.628	0.606		50.6923	51.1255	52.4253	51.9921	51.9921	52.4253	51.9921		0.00117162	0.000620678	0.000757049	0.000865699	0.000857217	0.00103115	0.00142398
Sample 5 Ctrl	C5Dx		0.608	0.613	0.613	0.623	0.626	0.629	0.626		54.8167	55.2697	55.7227	54.8167	54.8167	55.2697	55.2697		0.00100883	0.00107852	0.0012867	0.00168859	0.00267209	0.00310454	0.00396072
Sample 6 Ctrl	C6Dx		0.618	0.616	0.616	0.627	0.635	0.638	0.626		56.6577	56.6577	57.1183	57.1183	57.1183	57.1183	56.197		0.00164291	0.00089038	0.00106245	0.00105344	0.0012513	0.0015239	0.00188778
Sample 7 Ctrl	C7Hx		0.577	0.58	0.58	0.58	0.587	0.58	0.582		51.2988	52.2231	51.761	51.2988	52.2231	51.2988	51.761		0.00121946	0.000916195	0.00140738	0.00161312	0.00215601	0.00258659	0.00311261
Sample 8 Ctrl	C8Dx		0.568	0.564	0.564	0.571	0.571	0.573	0.578		45.3517	45.753	45.3517	45.3517	45.3517	45.3517	45.3517		0.0012853	0.00147246	0.00221789	0.00251468	0.00335797	0.00402174	0.00484254
Sample 9 Ctrl	C9Dx		0.601	0.612	0.612	0.615	0.613	0.608	0.615		54.5278	54.9748	54.9748	55.4217	55.4217	54.9748	55.4217		0.00159894	0.0012539	0.00149274	0.00168705	0.00197745	0.00230929	0.00241091
Sample 10 Ctrl	C10Dx		0.616	0.625	0.625	0.617	0.613	0.623	0.623		57.5789	57.5789	56.6577	57.5789	57.1183	56.6577	56.6577		0.00119685	0.0010653	0.00135887	0.00149053	0.00179674	0.00241924	0.00289309
Sample 11 Ctrl	C11Dx		0.611	0.615	0.615	0.619	0.623	0.629	0.629		60.624	60.624	60.1466	58.7145	60.624	60.1466	60.1466		0.00143195	0.0020696	0.0030607	0.0034027	0.00317541	0.00293267	0.00344382
Sample 12 Ctrl	C12Dx		0.577	0.57	0.57	0.593	0.582	0.589	0.582		49.511	49.0915	49.0915	48.6719	48.6719	48.6719	48.6719		0.00118727	0.00140724	0.00203396	0.00277949	0.00310329	0.00397784	0.00430576
		Mean	0.590182	0.589818	0.589818	0.604909	0.606545	0.608182	0.606091		52.5645	52.2741	53.1119	52.982	53.1199	53.0301	52.9884		0.00125846	0.00119799	0.00154069	0.00179928	0.00213401	0.00255717	0.0030635
		SD	0.0206437	0.0390021	0.0390021	0.0182672	0.020481	0.0225425	0.0194394		4.64785	5.65566	4.25566	4.12123	4.39068	4.26761	4.19635		0.000216671	0.000466272	0.000678486	0.000812606	0.000903949	0.00105295	0.00121433
		SEM	0.00622432	0.0117596	0.0117596	0.00550777	0.00617526	0.00679682	0.0058612		1.40138	1.70525	1.28313	1.2426	1.32384	1.28673	1.26525		6.53288e-05	0.000140586	0.000204571	0.00024501	0.000272551	0.000317477	0.000366134
		Number of samples	11	11	11	11	11	11	11		11	11	11	11	11	11	11		11	11	11	11	11	11	11
	Sample ID		pH								Potassium (mmol/L)								Sodium (mmol/L)								Lactate (mmol/L)								Glucose (mmol/L)				pCO2 (mmHg)							Sample ID	pH value (repeated measurements)
			D1-Baseline	D7	D14	D21	D28	D35	D42		D1-Baseline	D7	D14	D21	D28	D35	D42		D1-Baseline	D7	D14	D21	D28	D35	D42		D1-Baseline	D7	D14	D21	D28	D35	D42		D1-Baseline	D21	D42		D1-Control	D7-Control	D14-Control	D21-Control	D28-Control	D35-Control	D42-Control		D1-Baseline	D7	D14
Sample 1 Ctrl	Control 1																																						0	0	0	0	0	0	0		0	0	0
Sample 2 Ctrl	C2Dx		6.831	6.697	6.572	<6,5	<6,5	<6,5	<6,5		4.9	20.7	30.2	39.8	47.4	53.6	58.5		109.1	101.2	91.8	88.2	84.7	80.1	77.3		3.7	11.6	16.5	25.89	30.6	35.49	37.46		28.5	14.9	9.5		41.6	n.d	79.9	88.2	81	72.6	59.7	C1	7	6.86	6.72
Sample 3 Ctrl	C3Dx		6.844	6.742	6.597	<6,5	<6,5	<6,5	<6,5		4.2	14.4	27.9	36	42.8	47.8	54.1		104.6	100.2	92.9	90.7	87.6	82.9	83		3.3	10.1	15.4	24.18	27.14	31.49	35.44		29.4	15.9	10.9		42.4	n.d	74.6	76.5	64	58.6	46.4	C2	6.95	6.84	6.73
Sample 4 Ctrl	C4Dx		6.821	6.712	6.568	<6,5	<6,5	<6,5	<6,5		4.5	19.2	29.2	37.3	44	49.1	53.2		106.9	98.9	91.3	89.5	86.7	82.4	78.4		3.7	11	16	23.69	29.87	35.03	36.09		28.5	15.6	10.1		44.3	n.d	75.3	79.7	74.2	63.6	54	C3	7.02	6.87	6.73
Sample 5 Ctrl	C5Dx		6.861	6.723	6.596	<6,5	<6,5	<6,5	<6,5		3.5	17.3	27.7	35.8	42.4	47.6	53.5		110.3	99	96.1	92.8	88	84.7	82.2		4.2	11.7	17.5	25.82	33.2	33.52	38		24.1	13.8	8.1		54.9	76.8	84.1	81.6	83	69.5	53.8	C4	7.04	6.88	6.75
Sample 6 Ctrl	C6Dx		6.87	6.736	6.626	<6,5	<6,5	<6,5	<6,5		3.6	18	28.7	37.1	43.9	49.4	55.9		111	98.6	95.7	91.9	86.8	84.1	80.8		4.2	11.5	17.1	27.7	33.25	35.97	38.72		24.4	13.5	7.6		58.2	73.3	82.3	86.2	83.2	70.9	59.7	C5	7.01	6.87	6.77
Sample 7 Ctrl	C7Hx		6.821	6.685	6.587	<6,5	<6,5	<6,5	<6,5		3.1	15.7	25.4	33.4	39.7	44.5	50.3		113.5	105.5	102.1	98.1	92.8	89.4	87.4		4	10.7	16.1	23.97	29.49	31.93	34.88		24.1	14.4	9.2		59.4	72.8	87.8	83	77.8	68.8	53.9	C6	7.04	6.89	6.77
Sample 8 Ctrl	C8Dx		6.781	6.663	6.559	<6,5	<6,5	<6,5	<6,5		3.3	15.1	23.5	30.7	36.1	40.8	46.2		109.2	99.2	96.7	94	89.1	86	83.6		3.6	9.7	14.5	23.04	27.65	30.38	32.45		26.7	17.2	12.1		59.4	70	75.6	69.1	64.8	55.7	40.8	C7	7.03	6.88	6.75
Sample 9 Ctrl	C9Dx		6.872	6.74	6.618	<6,5	<6,5	<6,5	<6,5		3.7	17	25.5	33.4	40	45.8	52.4		109.5	103.7	99.3	92.8	89.9	86	81.2		3.3	10	15.6	24.93	29.75	31.76	33.84		26.8	19.5	10.7		60	74.6	83.2	78.4	73.3	67.1	53.4	C8	7	6.86	6.76
Sample 10 Ctrl	C10Dx		6.85	6.72	6.604	<6,5	<6,5	<6,5	<6,5		4.2	19.8	29.6	37.5	47.1	50.7	57.4		107.5	101.6	96.4	90.2	87.4	82.5	77.5		3.7	10.3	14.9	24.66	28.95	31.66	33.81		24.6	19.2	10.2		63.4	79.3	87.6	86.8	84.2	75.4	63.5	C9	6.78	6.81	6.71
Sample 11 Ctrl	C11Dx		6.878	6.749	6.614	<6,5	<6,5	<6,5	<6,5		4.1	19.9	29.1	36.5	42.7	49.2	56		106	101.5	97.4	91.9	87.9	84.7	79.8		3.9	11.2	17	28.76	33.58	35.36	38.46		24.9	16	7.3		57.4	75	74.5	84.6	84.6	78.8	70.5	C10	6.97	6.85	6.78
Sample 12 Ctrl	C12Dx		6.865	6.734	6.603	<6,5	<6,5	<6,5	<6,5		3.1	16.4	25.1	32.3	38.1	44.4	50.5		106.6	101.6	98.1	92.3	88.6	85.7	80.3		3.2	9.4	14.4	24.38	27.38	31.53	33.47		25.9	18.9	10.3		56.7	71.3	78.8	73.2	70.4	64.8	47	C11	6.99	6.82	6.71
		Mean	6.84491	6.71827	6.59491	#DIV/0!	#DIV/0!	#DIV/0!	#DIV/0!		3.83636	17.5909	27.4455	35.4364	42.2	47.5364	53.4545		108.564	101	96.1636	92.0364	88.1364	84.4091	81.0455		3.70909	10.6545	15.9091	25.1836	30.0782	33.1018	35.6927		26.1727	16.2636	9.63636		54.3364	74.1375	80.3364	80.6636	76.4091	67.8	54.7909		6.98455	6.85727	6.74364
		SD	0.0292727	0.0268704	0.0214916	#DIV/0!	#DIV/0!	#DIV/0!	#DIV/0!		0.588681	2.1083	2.21195	2.67741	3.50628	3.50693	3.5551		2.54805	2.1587	3.22902	2.61162	2.06314	2.45823	2.9639		0.34772	0.804194	1.05684	1.74118	2.36474	2.01622	2.20418		1.94478	2.15883	1.4814		7.75336	2.98469	5.02001	5.99788	7.61426	6.88099	8.3786		0.073398	0.0253341	0.0250091
		SEM	0.00882605	0.00810173	0.00647998	#DIV/0!	#DIV/0!	#DIV/0!	#DIV/0!		0.177494	0.635675	0.666928	0.807271	1.05718	1.05738	1.0719		0.768265	0.650874	0.973585	0.787432	0.62206	0.741185	0.893651		0.104841	0.242473	0.318649	0.524985	0.712997	0.607913	0.664586		0.586374	0.650912	0.446659		2.33773	1.05525	1.51359	1.80843	2.29578	2.0747	2.52624		0.0221303	0.00763853	0.00754052
		Number of samples	11	11	11	0	0	0	0		11	11	11	11	11	11	11		11	11	11	11	11	11	11		11	11	11	11	11	11	11		11	11	11		11	8	11	11	11	11	11		11	11	11
			SO2%								Total Hgb (g/L)								Hgb (mg/mL)								ATP (µmol/g Hb)								2,3DPG (µmol/g Hb)
	Sample ID		D1-Control	D7-Control	D14-Control	D21-Control	D28-Control	D35-Control	D42-Control		D1-Baseline	D7	D14	D21	D28	D35	D42		D1-Baseline	D7	D14	D21	D28	D35	D42		D1-Baseline	D7	D14	D21	D28	D35	D42		D1	D21	D42
Sample 1 Ctrl	Control 1
Sample 2 Ctrl	C2Dx		n.d	n.d	0.76	0.817	0.878	0.92	0.962		183.705	188.54	188.54	190.151	188.54	190.151	188.54		0.428968	0.28007	0.349362	0.376757	0.370472	0.451689	0.576255		4.8	5.5	5.5	5	4.4	3.7	3.1		12.01	1.81	1.18
Sample 3 Ctrl	C3Dx		n.d	n.d	0.827	0.904	0.975	0.985	0.988		182.094	156.311	191.763	193.374	191.763	191.763	193.374		0.463453	0.555306	0.728375	0.926261	1.14316	1.56327	2.04976		4.3	4.9	4.6	3.9	3.6	3	2.6		12.47	0.67	0.4
Sample 4 Ctrl	C4Dx		n.d	n.d	0.717	0.802	0.887	0.954	0.978		188.54	190.151	194.985	193.374	193.374	194.985	193.374		0.520982	0.295056	0.38143	0.441698	0.43622	0.54048	0.698886		4.1	4.5	4.6	4.3	3.7	3.1	2.6		9.96	1.83	0
Sample 5 Ctrl	C5Dx		0.571	0.66	0.748	0.819	0.887	0.949	0.974		194.985	196.597	198.208	194.985	194.985	196.597	196.597		0.501806	0.547893	0.676487	0.868733	1.3931	1.64513	2.08199		3	5.1	5	4.6	4.5	4.3	3		9.37	1.15	0.23
Sample 6 Ctrl	C6Dx		0.611	0.705	0.78	0.86	0.926	0.972	0.983		198.208	198.208	199.82	199.82	199.82	199.82	196.597		0.852457	0.459586	0.569164	0.570453	0.685027	0.841177	0.992331		3.8	4.6	4.5	3.8	3.6	3.1	3.1		8.79	1.67	0
Sample 7 Ctrl	C7Hx		0.469	0.574	0.66	0.748	0.819	0.903	0.962		178.871	182.094	180.482	178.871	182.094	178.871	180.482		0.515664	0.397222	0.604777	0.682127	0.950594	1.10159	1.34395		4.9	5.6	5.7	5.1	4.6	3.9	3.1		9.8	0	0
Sample 8 Ctrl	C8Dx		0.55	0.673	0.774	0.878	0.953	0.979	0.977		182.094	183.705	182.094	182.094	182.094	182.094	182.094		0.541769	0.620408	0.941409	1.06243	1.42533	1.71507	2.08957		4.6	6	5.6	4.3	5.6	4.1	3		7.8	0	0
Sample 9 Ctrl	C9Dx		0.758	0.837	0.914	0.971	0.983	0.991	0.992		196.597	198.208	198.208	199.82	199.82	198.208	199.82		0.787838	0.640551	0.768501	0.880174	1.02101	1.16766	1.25129		4.2	4.5	4.4	3.7	3.5	3	2.2		9.49	0.8	0.5
Sample 10 Ctrl	C10Dx		0.524	0.614	0.694	0.783	0.868	0.936	0.978		201.431	201.431	198.208	201.431	199.82	198.208	198.208		0.627821	0.572226	0.703237	0.794284	0.927712	1.27192	1.52105		4	4.3	4.1	3.7	3.3	2.9	2.4		10.34	0.61	0.68
Sample 11 Ctrl	C11Dx		0.71	0.78	0.887	0.914	0.969	0.977	0.978		204.654	204.654	203.043	198.208	204.654	203.043	203.043		0.753353	1.10014	1.63111	1.70314	1.72377	1.605	1.88475		3.5	4.4	4.5	3.6	3.9	3.5	2.3		8.92	1.98	0.89
Sample 12 Ctrl	C12Dx		0.644	0.746	0.836	0.923	0.976	0.98	0.979		190.151	188.54	188.54	186.928	186.928	186.928	186.928		0.533712	0.617024	0.942215	1.24001	1.38778	1.80917	1.92552		3.3	4.8	4.9	3.5	3.9	3.3	1.9		12.01	1.75	1.27
		Mean	0.604625	0.698625	0.781545	0.856273	0.920091	0.958727	0.977364		191.03	189.858	193.081	192.642	193.081	192.788	192.642		0.593438	0.553225	0.754188	0.867824	1.0422	1.24656	1.49231		4.04545	4.92727	4.85455	4.13636	4.05455	3.44545	2.66364		10.0873	1.11545	0.468182
		SD	0.0965312	0.0869284	0.0787075	0.0683229	0.0552294	0.0288863	0.00920079		8.71863	13.2848	7.41331	7.46725	7.58643	7.63605	7.2913		0.141956	0.221379	0.347605	0.377991	0.428021	0.473948	0.561824		0.608874	0.558732	0.535469	0.564398	0.668377	0.488597	0.424906		1.49606	0.741193	0.480787
		SEM	0.0341289	0.0307338	0.0237312	0.0206001	0.0166523	0.00870955	0.00277414		2.62877	4.00552	2.2352	2.25146	2.28739	2.30236	2.19841		0.0428014	0.0667482	0.104807	0.113968	0.129053	0.142901	0.169396		0.183582	0.168464	0.16145	0.170172	0.201523	0.147318	0.128114		0.45108	0.223478	0.144963
		Number of samples	8	8	11	11	11	11	11		11	11	11	11	11	11	11		11	11	11	11	11	11	11		11	11	11	11	11	11	11		11	11	11
																						101.2
																						100.2
																						98.9
																						99
																						98,6
																						105,5
																						99,2
																						103.7
																						101.6
																						101.5
																						101.6
[truncated: 4 more columns]

## Sheet: HH-Non-Irradiation
	Sample ID		Volume of the Hemanext ONE RBC unit: 200 ml – 350 ml		Agitation Time: 3 hours +/- 15 minutes at a nominal 72 RPM		Storage of Hemanext ONE RBC (HSB) < 24 hours		HCT of the Hemanext ONE RBC unit: 0.50-0.70									Total Hgb in the Hemanext ONE RBC unit: ≥ 40 g / unit									Hemolysis </= 0.8%									SO2% </= 20%; 80% CI
			D1-HSB		D1-HSB		D1-HSB		D0-Baseline	D1-HSB	D7-HSB	D14-HSB	D21-HSB	D28-HSB	D35-HSB	D42-HSB		D0-Baseline	D1-HSB	D7-HSB	D14-HSB	D21-HSB	D28-HSB	D35-HSB	D42-HSB		D0-Baseline	D1-HSB	D7-HSB	D14-HSB	D21-HSB	D28-HSB	D35-HSB	D42-HSB		D1-Baseline	D1-HSB	D7-HSB	D14-HSB	D21-HSB	D28-HSB	D35-HSB	D42-HSB
Template	Hemanext test		251.415		03:45:00		23:30:00		0	#REF!	#REF!	#REF!	#REF!	#REF!	#REF!	#REF!		0	0	#REF!	#REF!	#REF!	#REF!	#REF!	#REF!		#DIV/0!	#DIV/0!						#DIV/0!		0.55	0.15	#REF!	#REF!	#REF!	#REF!	#REF!	#REF!
Sample 1 HSB
Sample 2 HSB	H2Dx		248.585		03:01:00		13:40:00		0.577	0.564	0.578	0.533	0.597	0.489	0.562	0.633		52.8205	46.4675	48.0699	43.6635	48.0699	38.4559	44.064	49.2716		0.000987742	0.000731803	0.000910817	0.000996981	0.000699541	0.00109971	0.00107509	0.00105117		n.d.	n.d.	0.087	0.056	0.035	0.093	0.02	0.009
Sample 3 HSB	H3Dx		236.321		03:01:00		13:40:00		0.563	0.552	0.545	0.563	0.559	0.567	0.555	0.638		50.7183	44.175	43.7942	44.175	42.6517	41.5093	40.3668	46.8407		0.00111222	0.000897545	0.00104017	0.00117086	0.00109935	0.00111666	0.00130981	0.00123727		n.d.	n.d.	0.088	0.051	0.039	0.058	0.093	0.012
Sample 4 HSB	H4Dx		262.736		03:01:00		13:40:00		0.576	0.57	0.575	0.57	0.651	0.585	0.512	0.656		54.0219	49.9595	50.3829	49.5361	54.1934	46.9958	41.0684	52.4998		0.00117162	0.000870203	0.000885714	0.00111359	0.00081497	0.0011033	0.00160587	0.00132606		n.d.	n.d.	0.044	0.05	0.055	0.102	0.069	0.012
Sample 5 HSB	H5Dx		256.132		03:00:00		13:03:00		0.608	0.592	0.583	0.61	0.583	0.542	0.64	0.682		58.4037	49.942	50.3548	50.7675	47.0528	43.3381	49.942	52.8312		0.00100883	0.000582327	0.000807339	0.000639537	0.000761574	0.00093432	0.000681917	0.0008268		0.571	0.052	0.053	0.055	0.058	0.052	0.02	0.022
Sample 6 HSB	H6Dx		267.453		03:00:00		13:03:00		0.618	0.597	0.63	0.635	0.636	0.587	0.604	0.628		60.3601	53.4424	57.7522	56.0283	54.7353	49.1325	49.5635	50.4255		0.00164291	0.000637325	0.00076347	0.000640996	0.000717682	0.000840854	0.000758254	0.000838113		0.611	0.087	0.096	0.072	0.049	0.042	0.042	0.018
Sample 7 HSB	H7Dx		266.509		03:00:00		13:03:00		0.577	0.564	0.565	0.587	0.574	0.548	0.569	0.556		54.6501	48.1003	49.8181	50.6771	48.1003	44.6645	45.9529	45.5235		0.00121946	0.000347632	0.000520875	0.0003913	0.00100833	0.000457215	0.000470072	0.000581808		0.469	0.038	0.04	0.024	0.038	0.041	0.026	0.021
Sample 8 HSB	H8Dx		232.547		03:00:00		13:03:00		0.568	0.544	0.556	0.563	0.517	0.533	0.584	0.602		48.3511	42.3454	43.8444	42.7201	38.598	39.3475	43.0949	43.4696		0.0012853	0.00110005	0.00115668	0.000938017	0.000448768	0.00123822	0.00101866	0.00120567		0.55	0.049	0.1	0.042	0.04	0.047	0.014	0.009
Sample 9 HSB	H9Dx		260.849		02:58:00		13:00:00		0.601	0.581	0.605	0.618	0.535	0.642	0.494	0.553		54.5278	51.7025	53.3838	53.3838	44.9769	53.3838	40.7735	45.3973		0.00159894	0.00121374	0.000845984	0.000956504	0.00117858	0.000703315	0.00124726	0.00106866		0.758	0.111	0.087	0.092	0.124	0.054	0.077	0.042
Sample 10 HSB	H10Dx		265.566		02:58:00		13:00:00		0.616	0.592	0.629	0.607	0.55	0.616	0.47	0.604		57.5789	53.0654	56.4889	53.0654	47.0741	51.3536	38.9431	49.2138		0.00119685	0.00107791	0.00112762	0.00119073	0.00142077	0.00117568	0.00222949	0.0013309		0.524	0.083	0.088	0.054	0.051	0.041	0.056	0.034
Sample 11 HSB	H11Dx		274.057		02:58:00		13:00:00		0.611	0.596	0.631	0.632	0.591	0.569	0.548	0.554		60.624	56.0868	59.6198	59.1782	53.4371	51.2289	48.1375	48.5791		0.00143195	0.00114329	0.00289378	0.00193502	0.00206393	0.00219216	0.00240638	0.00192834		0.71	0.141	0.118	0.113	0.112	0.066	0.068	0.058
Sample 12 HSB	H12Dx		249.528		02:58:00		13:00:00		0.577	0.552	0.565	0.531	0.495	0.615	0.498	0.657		49.511	47.046	47.8502	43.8292	40.6123	48.6544	39.0039	51.4691		0.00118727	0.00106103	0.000975277	0.000862272	0.001058	0.000705091	0.00107801	0.000669118		0.644	0.072	0.058	0.079	0.082	0.039	0.073	0.018
		Mean	256.389						0.590182	0.573091	0.587455	0.586273	0.571636	0.572091	0.548727	0.614818		54.6879	49.303	51.0327	49.7295	47.2274	46.1877	43.7191	48.6838		0.00125846	0.000878441	0.00108434	0.000985073	0.00102468	0.0010515	0.00126189	0.00109672		0.604625	0.079125	0.0780909	0.0625455	0.0620909	0.0577273	0.0507273	0.0231818
		SD	13.2687						0.0206437	0.0194548	0.0313125	0.0370219	0.0473525	0.0435877	0.0513539	0.0450462		4.19817	4.16163	5.28698	5.54114	5.37778	5.08125	4.12172	3.07515		0.000216671	0.000274649	0.000625986	0.000400541	0.000437311	0.00044868	0.000609247	0.000376993		0.0965312	0.0344485	0.0252882	0.0247886	0.030687	0.0214294	0.0274921	0.0154778
		SEM	4.00065						0.00622432	0.00586586	0.00944107	0.0111625	0.0142773	0.0131422	0.0154838	0.013582		1.26579	1.25478	1.59408	1.67072	1.62146	1.53205	1.24275	0.927192		6.53288e-05	8.28097e-05	0.000188742	0.000120768	0.000131854	0.000135282	0.000183695	0.000113668		0.0341289	0.0121794	0.00762467	0.00747403	0.00925247	0.0064612	0.00828919	0.00466675
		Number of samples	11						11	11	11	11	11	11	11	11		11	11	11	11	11	11	11	11		11	11	11	11	11	11	11	11		8	8	11	11	11	11	11	11
	Sample ID		pH									Potassium (mmol/L)									Sodium (mmol/L)									Lactate (mmol/L)									Glucose (mmol/L)									pCO2 (mmHg)
			D0-Baseline	D1-HSB	D7-HSB	D14-HSB	D21-HSB	D28-HSB	D35-HSB	D42-HSB		D0-Baseline	D1-HSB	D7-HSB	D14-HSB	D21-HSB	D28-HSB	D35-HSB	D42-HSB		D0-Baseline	D1-HSB	D7-HSB	D14-HSB	D21-HSB	D28-HSB	D35-HSB	D42-HSB		D0-Baseline	D1-HSB	D7-HSB	D14-HSB	D21-HSB	D28-HSB	D35-HSB	D42-HSB		D0-Baseline	D1-HSB	D7-HSB	D14-HSB	D21-HSB	D28-HSB	D35-HSB	D42-HSB			D1-HSB
Template																																																	0
Sample 1 HSB	Hemanext 1																																																0
Sample 2 HSB	H2Dx		6.831	6.984	6.717	6.521	<6,5	<6,5	<6,5	<6,5		4.9	3.9	29.9	36.9	44.4	51.2	56.9	63.7		109.1	103.5	88.2	85.1	85.3	82.9	78.8	75.3		3.7	7.5	17.7	17	36.81	38.81	43.2	46.44		28.5	26.3	16.8	13.3	9.7	8.5	7.4	6.2			< 12
Sample 3 HSB	H3Dx		6.844	6.979	6.721	6.509	<6,5	<6,5	<6,5	<6,5		4.2	3.9	24.5	31.6	37.6	43.5	49.6	54.8		104.6	103.5	92.7	88.6	90	87.9	84	81.6		3.3	6.8	16.7	19.2	32.16	37.53	40.53	42.12		29.4	27.7	17.5	14.5	11.9	9.9	9	8.3			< 12
Sample 4 HSB	H4Dx		6.821	6.968	6.715	6.524	<6,5	<6,5	<6,5	<6,5		4.5	4.2	29.3	36	42.6	47.2	52.3	57.5		106.9	103.7	87.5	85.1	86.5	84.9	81.4	78.3		3.7	7.1	17.1	16.3	37.73	38.28	41.65	42.68		28.5	27.3	17.5	13.7	10.8	8.6	8.6	7.7			< 12
Sample 5 HSB	H5Dx		6.861	7.02	6.754	6.515	<6,5	<6,5	<6,5	<6,5		3.5	3.5	25.2	32.2	38.1	44.1	50.7	57		110.3	108.1	92	92.1	91.5	87.5	84.3	80.8		4.2	7.3	14.2	32.46	35.86	41.81	45.4	46.31		24.1	23.2	16.3	11.2	9.4	8.1	6.3	5.3			< 12
Sample 6 HSB	H6Dx		6.87	7.056	6.781	6.539	<6,5	<6,5	<6,5	<6,5		3.6	3.6	30.9	36.7	42.1	47.2	51.7	57.9		111	109.4	86.7	88.6	87.7	85.5	82.5	79.4		4.2	7	14.4	32.88	37.04	41.76	43.56	45.14		24.4	23.2	15.5	10.5	8.1	7.3	5.9	5			< 12
Sample 7 HSB	H7Dx		6.821	6.985	6.713	<6,5	<6,5	<6,5	<6,5	<6,5		3.1	2.8	20.7	27.7	33.6	39.5	45.5	51.9		113.5	111.4	99.3	99.2	98.1	94.1	90.9	87.7		4	6.4	13.1	29.98	32.92	37.2	40.67	43.61		24.1	23.2	16.5	11.7	9.6	9.1	7.6	6.6			< 12
Sample 8 HSB	H8Dx		6.781	6.947	6.648	<6,5	<6,5	<6,5	<6,5	<6,5		3.3	3.2	18.7	25.1	30.9	36.9	43.1	48.7		109.2	104.6	94.5	95.3	94.2	90	87	83.6		3.6	6.1	14.9	28.22	32.87	36.48	39.33	41.3		26.7	25.1	18.9	14.5	12.6	12.2	10.5	9.5			< 12
Sample 9 HSB	H9Dx		6.872	7.058	6.742	6.558	<6,5	<6,5	<6,5	<6,5		3.7	3.7	22.2	29.4	34.4	40.2	45.3	53.7		109.5	105.8	96.6	95.9	93.2	91.4	88.3	82.1		3.3	6.5	18.1	31.76	37.72	40.49	42.4	45.51		26.8	23.3	15.4	12.3	11.6	9.6	8.8	6.5			< 12
Sample 10 HSB	H10Dx		6.85	7.042	6.722	6.548	<6,5	<6,5	<6,5	<6,5		4.2	4.1	25.6	33.5	38.9	45.5	51.1	60.3		107.5	106.9	95.2	92.8	89.5	87.1	83.8	76.9		3.7	6.2	17.9	29.58	36.2	39.65	41.71	45.2		24.6	22.6	14.7	12.2	11.7	9.4	8.6	6.1			< 12
Sample 11 HSB	H11Dx		6.878	7.059	6.759	6.57	<6,5	<6,5	<6,5	<6,5		4.1	4.9	33.1	39.2	42.6	46.6	53.1	59.3		106	106.5	89.6	88.8	86.9	85.8	83.6	78.9		3.9	6.8	18.9	33.2	39.35	41.74	45.57	47.26		24.9	22.3	14	10.4	9.2	7.2	5.9	4.3			< 12
Sample 12 HSB	H12Dx		6.865	7.039	6.727	6.552	<6,5	<6,5	<6,5	<6,5		3.1	3.1	20.4	27.7	33.3	39.9	45.7	53		106.6	104.8	96.8	94.5	91.1	88.8	87	80.1		3.2	5.9	16.5	27.8	35.75	36.93	40.06	41.42		25.9	23.6	16.2	13.7	13	10.4	9.4	7			< 12
		Mean	6.84491	7.01245	6.72718	6.53733	#DIV/0!	#DIV/0!	#DIV/0!	#DIV/0!		3.83636	3.71818	25.5	32.3636	38.0455	43.8	49.5455	56.1636		108.564	106.2	92.6455	91.4545	90.3636	87.8091	84.6909	80.4273		3.70909	6.69091	16.3182	27.1255	35.8555	39.1527	42.1891	44.2718		26.1727	24.3455	16.3	12.5455	10.6909	9.11818	8	6.59091			#DIV/0!
		SD	0.0292727	0.0408836	0.034111	0.0211305	#DIV/0!	#DIV/0!	#DIV/0!	#DIV/0!		0.588681	0.582783	4.77493	4.54187	4.53726	4.27855	4.16446	4.25518		2.54805	2.58805	4.22407	4.58418	3.8077	3.17473	3.39395	3.37671		0.34772	0.514693	1.88617	6.46766	2.29854	2.04934	2.07302	2.13306		1.94478	1.9284	1.38708	1.49557	1.58332	1.44001	1.50997	1.5043			#DIV/0!
		SEM	0.00882605	0.0123269	0.0102849	0.00704352	#DIV/0!	#DIV/0!	#DIV/0!	#DIV/0!		0.177494	0.175716	1.4397	1.36942	1.36804	1.29003	1.25563	1.28298		0.768265	0.780326	1.2736	1.38218	1.14806	0.957217	1.02331	1.01812		0.104841	0.155186	0.568702	1.95007	0.693035	0.6179	0.625039	0.643143		0.586374	0.581435	0.418221	0.450931	0.47739	0.43418	0.455272	0.453563			#DIV/0!
		Number of samples	11	11	11	9	0	0	0	0		11	11	11	11	11	11	11	11		11	11	11	11	11	11	11	11		11	11	11	11	11	11	11	11		11	11	11	11	11	11	11	11			0
	Sample ID		Total Hgb (g/L)									Hgb (mg/mL)									ATP (µmol/g Hb)									2,3DPG (µmol/g Hb)
			D0-Baseline	D1-HSB	D7-HSB	D14-HSB	D21-HSB	D28-HSB	D35-HSB	D42-HSB		D0-Baseline	D1-HSB	D7-HSB	D14-HSB	D21-HSB	D28-HSB	D35-HSB	D42-HSB			D1-HSB	D7-HSB	D14-HSB	D21-HSB	D28-HSB	D35-HSB	D42-HSB		D1	D21	D42
Sample 1 HSB	Hemanext 1
Sample 2 HSB	H2Dx		183.705	186.928	193.374	175.648	193.374	154.699	177.26	198.208		0.428968	0.313749	0.417366	0.374984	0.335665	0.332926	0.435092	0.567714			5.1	5.2	5.3	5.5	4.4	3.5	3.5		13.62	12.74	3.99
Sample 3 HSB	H3Dx		182.094	186.928	185.317	186.928	180.482	175.648	170.814	198.208		0.463453	0.374501	0.42365	0.500839	0.449917	0.452979	0.502772	0.677454			3.4	4.3	4.8	4.8	4.7	4	3.1		14.11	11.9	0
Sample 4 HSB	H4Dx		188.54	190.151	191.763	188.54	206.266	178.871	156.311	199.82		0.520982	0.384814	0.39964	0.488269	0.481662	0.475539	0.514375	0.770273			4.6	4.1	4.4	4.4	4.2	2.9	2.9		13.6	11.1	0.68
Sample 5 HSB	H5Dx		194.985	194.985	196.597	198.208	183.705	169.202	194.985	206.266		0.501806	0.278297	0.380624	0.325029	0.335504	0.345173	0.369344	0.536291			4.8	5.5	4.8	5.5	6.6	4.1	3.4		12.7	12.85	0.16
Sample 6 HSB	H6Dx		198.208	199.82	215.934	209.488	204.654	183.705	185.317	188.54		0.852457	0.316005	0.445566	0.367894	0.403507	0.374018	0.354841	0.424778			4.2	4	4.1	4.3	4.4	3.6	3.4		12.78	10.9	0.48
Sample 7 HSB	H7Dx		178.871	180.482	186.928	190.151	180.482	167.591	172.425	170.814		0.515664	0.143902	0.22383	0.18016	0.427195	0.169525	0.188056	0.22383			4.5	5.4	5.4	5.9	5.9	4.7	3.9		12.01	12.15	0
Sample 8 HSB	H8Dx		182.094	182.094	188.54	183.705	165.979	169.202	185.317	186.928		0.541769	0.439281	0.49117	0.394322	0.154216	0.448628	0.453784	0.566264			5.2	5.8	5.9	5.8	5.8	4.6	3.9		11.51	8.73	0.98
Sample 9 HSB	H9Dx		196.597	198.208	204.654	204.654	172.425	204.654	156.311	174.037		0.787838	0.57416	0.438314	0.512441	0.437025	0.402057	0.385298	0.416076			4.6	4.8	4.7	4.7	4.9	4.2	3.3		13.28	11.19	1
Sample 10 HSB	H10Dx		201.431	199.82	212.711	199.82	177.26	193.374	146.642	185.317		0.627821	0.527911	0.646514	0.605422	0.559657	0.592047	0.616863	0.622825			4	4.9	4.8	4.8	4.8	4.4	3.5		11.33	10.59	0.97
Sample 11 HSB	H11Dx		204.654	204.654	217.546	215.934	194.985	186.928	175.648	177.26		0.753353	0.579155	1.70604	1.13543	0.983951	0.950755	0.935124	0.766406			4	5	4.9	4.3	5.3	4.4	2.8		12.04	13.59	0.91
Sample 12 HSB	H12Dx		190.151	188.54	191.763	175.648	162.756	194.985	156.311	206.266		0.533712	0.446533	0.429935	0.322935	0.340983	0.357097	0.335665	0.402379			3.9	4.7	5.3	4.3	5.1	4.5	2.8		8.76	8.65	0.84
		Mean	191.03	192.056	198.648	193.52	183.852	179.896	170.667	190.151		0.593438	0.398028	0.545696	0.473429	0.446298	0.445522	0.462838	0.543117			4.39091	4.88182	4.94545	4.93636	5.1	4.08182	3.31818		12.34	11.3082	0.91
		SD	8.71863	7.92133	11.9745	13.2581	14.5291	14.5615	15.1245	12.5652		0.141956	0.133502	0.397246	0.248178	0.206491	0.197848	0.192348	0.167015			0.546726	0.581065	0.500727	0.624936	0.74162	0.549214	0.389405		1.49298	1.58574	1.09382
		SEM	2.62877	2.38837	3.61045	3.99747	4.38068	4.39047	4.56022	3.78854		0.0428014	0.0402523	0.119774	0.0748284	0.0622594	0.0596536	0.057995	0.0503568			0.164844	0.175198	0.150975	0.188425	0.223607	0.165594	0.11741		0.450151	0.478117	0.329799
		Number of samples	11	11	11	11	11	11	11	11		11	11	11	11	11	11	11	11			11	11	11	11	11	11	11		11	11	11
[truncated: 15 more columns]

## Sheet: Control Irradiation
	Sample ID		HCT (L/L) of the LR RBC unit: 0.50-0.70					Hgb (g/L)					Total Hgb in the LR RBC unit: ≥ 40 g / unit					Hemolysis </= 0.8%					ATP (µmol/g Hgb)					2,3 DPG (µmol/g Hgb)					SO2%					pCO2 (mmHg)
			D1	D14-Pre Irrad	D14-Post Irrad	D28-Post Irrad		D1	D14-Pre Irrad	D14-Post Irrad	D28-Post Irrad		D1	D14-Pre Irrad	D14-Post Irrad	D28-Post Irrad		D1	D14-Pre Irrad	D14-Post Irrad	D28-Post Irrad		D1	D14-Pre Irrad	D14-Post Irrad	D28-Post Irrad		D1	D14-Pre Irrad	D14-Post Irrad	D28-Post Irrad		D1	D14-Pre Irrad	D14-Post Irrad	D28-Post Irrad		D1	D14-Pre Irrad	D14-Post Irrad	D28-Post Irrad
Template	#REF!		#REF!	#REF!		#REF!							#REF!	#REF!		#REF!							#REF!					#REF!	#REF!		#REF!
Sample 1 Ctrl	XC1Dx		0.6	0.621	0.613	0.584		193.374	196.597	194.985	193.374		54.5461	51.7458	51.3216	50.8975		0.00111483	0.000967382	0.000975816	0.0020436		3.9	4.5	4.5	3.7		11.1	4.6	3.8	1.1		0.638	0.793	0.785	0.89		62.4	n.d.	n.d.	86.1
Sample 2 Ctrl	XC2Dx		0.559	0.628	0.572	0.544		180.482	198.208	182.094	180.482		46.4827	47.4952	43.6338	43.2477		0.00114896	0.000656293	0.000884786	0.00163101		4.1	4.6	4.8	3.8		13.04	2.14	2.86	0.39		0.392	0.579	0.579	0.785		61.5	n.d.	n.d.	74.5
Sample 3 Ctrl	XC3Dx		0.595	0.606	0.62	0.595		203.043	201.431	204.654	203.043		57.0818	53.0182	53.8665	53.4424		0.000942429	0.000833074	0.000765087	0.00165182		3.8	4.5	4.5	3.6		8.42	5.24	2.77	1.2		0.7	0.844	0.831	0.922		55.4	n.d.	n.d.	81.1
Sample 4 Ctrl	XC4Dx		0.604	0.62	0.611	0.591		198.208	201.431	198.208	199.82		55.1618	52.2581	51.422	51.84		0.000914663	0.000903792	0.00105916	0.00212317		3.8	4	4	3.5		9.44	2.87	2.79	0.19		0.691	0.827	0.816	0.933		54.1	n.d.	n.d.	76.5
Sample 5 Ctrl	XC5Dx		0.576	0.609	0.568	0.538		185.317	198.208	185.317	185.317		48.7768	48.6171	45.4551	45.4551		0.00127421	0.000826822	0.0009072	0.0016399		4.2	4.3	4.3	3.2		6.7	0.91	0.97	0.9		0.685	0.845	0.848	0.978		68.7	76.9	82.8	77
Sample 6 Ctrl	XC6Dx		0.611	0.613	0.609	0.573		183.705	186.928	185.317	186.928		49.3925	46.9084	46.504	46.9084		0.00103699	0.000970169	0.00088774	0.00220273		4.7	4.9	4.9	3.8		10.57	2	1.15	1.24		0.478	0.658	0.655	0.806		71.8	88.7	87.9	80.9
Sample 8 Ctrl	XC8Dx		0.603	0.609	0.6	0.563		190.151	191.763	190.151	190.151		52.5606	49.5688	49.1523	49.1523		0.000860952	0.000830957	0.000695254	0.00172022		4.6	4.6	4.7	3.8		10.99	2.11	2.16	1.22		0.402	0.56	0.552	0.709		76.3	92.3	93.9	87.9
Sample 9 Ctrl	XC9Dx		0.576	0.571	0.577	0.537		188.54	188.54	188.54	180.482		49.6251	46.0677	46.0677	44.099		0.00118648	0.0010582	0.000971815	0.00218933		4.4	4.7	4.7	4		10.13	2.49	2.15	1.6		0.548	0.709	0.721	0.814		n.d.	76.8	82.2	84.8
Sample 10 Ctrl	XC10Dx		0.578	0.594	0.581	0.584		186.928	185.317	185.317	191.763		48.3192	44.4061	44.4061	45.9506		0.000845091	0.00091297	0.000873706	0.0019982		4.3	4.9	4.5	3.8		11.35	3.47	2.64	1.58		0.622	0.785	0.805	0.89		n.d.	71.1	77.2	83.1
Sample 11 Ctrl	XC11Dx		0.582	0.586	0.579	0.557		183.705	185.317	183.705	185.317		47.4861	44.5809	44.1933	44.5809		0.000595467	0.00063864	0.000631131	0.00177393		4.9	4.9	4.3	3.8		12.5	4.58	3.68	2.71		0.462	0.648	0.655	0.805		n.d.	75.9	78.3	81.8
Sample 12 Ctrl	XC12Dx		0.588	0.587	0.579	0.573		188.54	186.928	188.54	188.54		50.3365	46.3794	46.7792	46.7792		0.000777518	0.000693911	0.000684755	0.00181201		3.7	4.3	3.7	3.1		12.18	2.44	2.46	1.5		0.632	0.777	0.78	0.901		n.d	81.5	83.2	88.8
		Mean	0.588364	0.604	0.591727	0.567182		189.272	192.788	189.712	189.565		50.8881	48.2769	47.5274	47.4866		0.000972509	0.000844746	0.000848768	0.00188963		4.21818	4.56364	4.44545	3.64545		10.5836	2.98636	2.49364	1.23909		0.568182	0.729545	0.729727	0.857545		64.3143	80.4571	83.6429	82.0455
		SD	0.0157052	0.0174871	0.0189689	0.0209658		6.69726	6.49687	6.91576	7.18037		3.44933	3.02914	3.41233	3.37699		0.000201363	0.000136333	0.000136833	0.000226229		0.40204	0.287307	0.355988	0.276997		1.8588	1.33354	0.882681	0.666025		0.1168	0.104346	0.104157	0.0793692		8.30972	7.56788	5.72097	4.69518
		SEM	0.00473531	0.00527257	0.00571933	0.00632142		2.0193	1.95888	2.08518	2.16496		1.04001	0.913319	1.02886	1.0182		6.07132e-05	4.1106e-05	4.12567e-05	6.82107e-05		0.12122	0.0866264	0.107334	0.0835177		0.56045	0.402077	0.266138	0.200814		0.0352164	0.0314615	0.0314044	0.0239307		3.14078	2.86039	2.16232	1.41565
		Number of samples	11	11	11	11		11	11	11	11		11	11	11	11		11	11	11	11		11	11	11	11		11	11	11	11		11	11	11	11		7	7	7	11
	Sample ID		pH					Potassium (mmol/L)					Sodium (mmol/L)					Lactate (mmol/L)					Glucose (mmol/L)					Microbial Growth
			D1	D14-Pre Irrad	D14-Post Irrad	D28-Post Irrad		D1	D14-Pre Irrad	D14-Post Irrad	D28-Post Irrad		D1	D14-Pre Irrad	D14-Post Irrad	D28-Post Irrad		D1	D14-Pre Irrad	D14-Post Irrad	D28-Post Irrad		D1	D14-Pre Irrad	D14-Post Irrad	D28-Post Irrad		D42
Sample 1 Ctrl	XC1Dx		6.859	6.61	6.6	6.34		4.4	33.3	35.3	71		110.4	91	98.1	64.3		3.7	17.4	20.43	32.05		22.7	17.6	17.2	14.5		negativ
Sample 2 Ctrl	XC2Dx		6.821	6.599	6.593	6.36		3.7	27.6	29.7	63		105.5	92.6	90.8	66.3		3.2	13.8	14.1	25.7		23.1	19.9	19.2	18.3		negativ
Sample 3 Ctrl	XC3Dx		6.841	6.598	6.581	6.32		3.6	27.2	28.7	64.9		106.4	95.3	94.1	67.7		4	18	18.4	32.63		23	17.6	17.2	14		negativ
Sample 4 Ctrl	XC4Dx		6.866	6.636	6.615	6.38		3.9	30.7	32.1	68.4		111.1	93	91.9	65		3.4	15.7	15.9	28.7		24.3	19.3	19.2	17		negativ
Sample 5 Ctrl	XC5Dx		6.773	6.566	6.571	6.43		2.4	26.8	27.2	64.1		111.9	94.5	94.2	66.6		3.8	12.9	13.1	19.6		24.8	20.4	20.1	16.4		negativ
Sample 6 Ctrl	XC6Dx		6.74	6.511	6.515	6.35		2.8	27.7	28.5	65.8		113	95.5	94.6	67.5		5.4	16.16	15.8	29.46		23.5	18.9	19.1	14.4		negativ
Sample 8 Ctrl	XC8Dx		6.758	6.555	6.555	6.42		2.5	28.7	29.5	67.4		108.3	94	93.6	65.6		4.8	13.8	14.2	19.3		23.2	19.2	19.5	15.1		negativ
Sample 9 Ctrl	XC9Dx		6.798	6.566	6.557	6.41		3.4	26.4	27.3	63.5		111.3	93,8	93	67.1		3.4	15.9	15.4	26.3		26.1	23.3	23.7	15.7		negativ
Sample 10 Ctrl	XC10Dx		6.807	6.532	6.524	6.42		4	29.7	30.7	66		107.2	91.3	90.2	67.6		4	17.7	17.6	24.7		25.1	21.1	21.3	13.7		negativ
Sample 11 Ctrl	XC11Dx		6.823	6.598	6.575	6.49		3.2	28.9	29.8	63.6		106.7	92.1	91.3	69.5		3.4	15.2	14.8	25.3		24.9	20.8	22.1	15.3		negativ
Sample 12 Ctrl	XC12Dx		6.828	6.574	6.583	6.45		3.5	32	32.7	67.6		106.9	89.9	88.4	66.9		3.8	16.6	16.5	25.05		25.8	21.2	22.8	15.4		negativ
		Mean	6.81036	6.57682	6.56991	6.39727		3.4	29	30.1364	65.9364		108.973	92.92	92.7455	66.7364		3.9	15.7418	16.0209	26.2536		24.2273	19.9364	20.1273	15.4364
		SD	0.0402946	0.036127	0.0305039	0.0517863		0.629285	2.22396	2.43978	2.47195		2.61729	1.89138	2.62311	1.43197		0.661816	1.68915	2.12838	4.3385		1.19255	1.67826	2.13265	1.37133
		SEM	0.0121493	0.0108927	0.00919729	0.0156141		0.189737	0.670549	0.735623	0.745321		0.789141	0.598108	0.790899	0.431756		0.199545	0.509299	0.641731	1.30811		0.359568	0.506013	0.643017	0.413471
		Number of samples	11	11	11	11		11	11	11	11		11	10	11	11		11	11	11	11		11	11	11	11
	Sample ID		Free Hgb (mg/mL)					Free Hgb (g/unit)
			D1	D14-Pre Irrad	D14-Post Irrad	D28-Post Irrad		D1	D14-Pre Irrad	D14-Post Irrad	D28-Post Irrad
Sample 1 Ctrl	XC1Dx		0.538949	0.501806	0.491653	0.94995		0.152024	0.132079	0.116884	0.20164
Sample 2 Ctrl	XC2Dx		0.470221	0.349685	0.376435	0.645547		0.121104	0.0837924	0.0806139	0.121801
Sample 3 Ctrl	XC3Dx		0.472477	0.425906	0.412048	0.828124		0.132828	0.112102	0.0975698	0.175
Sample 4 Ctrl	XC4Dx		0.457813	0.479084	0.539675	1.03729		0.12741	0.124291	0.126263	0.215287
Sample 5 Ctrl	XC5Dx		0.556917	0.419138	0.389165	0.657794		0.146585	0.102807	0.0853593	0.127401
Sample 6 Ctrl	XC6Dx		0.48972	0.46861	0.42075	0.964292		0.13167	0.117594	0.0947107	0.192222
Sample 8 Ctrl	XC8Dx		0.41237	0.407536	0.330508	0.748519		0.113985	0.105344	0.074302	0.154506
Sample 9 Ctrl	XC9Dx		0.527589	0.465064	0.433158	0.853424		0.138865	0.113634	0.0945592	0.164646
Sample 10 Ctrl	XC10Dx		0.37434	0.416721	0.386426	0.921105		0.0967633	0.0998558	0.0823889	0.173533
Sample 11 Ctrl	XC11Dx		0.261699	0.285871	0.275397	0.742073		0.0676468	0.0687709	0.0591584	0.140434
Sample 12 Ctrl	XC12Dx		0.355808	0.314072	0.306659	0.800085		0.0949941	0.0779253	0.068275	0.157753
		Mean	0.447082	0.412136	0.396534	0.831655		0.120352	0.103472	0.0890986	0.165838
		SD	0.0890461	0.0694649	0.0770564	0.127733		0.0252705	0.0197232	0.0199155	0.0297043
		SEM	0.0268484	0.0209445	0.0232334	0.0385129		0.00761936	0.00594678	0.00600476	0.00895618
		Number of samples	11	11	11	11		11	11	11	11

## Sheet: HH Irradiation
	Sample ID		Volume of the Hemanext ONE RBC unit: 200 ml – 350 ml		Agitation Time: 3 hours +/- 15 minutes at a nominal 72 RPM			Storage of Hemanext ONE RBC (HSB) < 24 hours		HCT (L/L) of the Hemanext ONE RBC unit: 0.50-0.70						Hgb (g/L)						Total Hgb in the Hemanext ONE RBC unit:≥ 40 g / unit						Hemolysis </= 0.8%						SO2% </= 20%; 80% CI						ATP (µmol/g Hgb)						2,3 DPG (µmol/g Hgb)
			D1-HSB		D1-HSB			D1-HSB		D0-Baseline	D1-HSB	D14-HSB	D14-HSB Irrad	D28-HSB Irrad		D0-Baseline	D1-HSB	D14-HSB	D14-HSB Irrad	D28-HSB Irrad		D0-Baseline	D1-HSB	D14-HSB	D14-HSB Irrad	D28-HSB Irrad		D0-Baseline	D1-HSB	D14-HSB	D14-HSB Irrad	D28-HSB Irrad		D1-Baseline	D1-HSB	D14-HSB	D14-HSB Irrad	D28-HSB Irrad		D1-Baseline	D1-HSB	D14-HSB	D14-HSB Irrad	D28-HSB Irrad		D1-Baseline	D1-HSB	D14-HSB	D14-HSB Irrad
Sample 1 HSB	XH1Dx		282.075		02:59:00			22:08:00		0.6	0.59	0.594	0.581	0.561		193.374	194.985	194.985	193.374	180.482		54.5461	54.7247	50.6594	54.2724	50.6543		0.00111483	0.00155224	0.00153441	0.00158277	0.00258657		0.638	0.094	0.115	0.08	0.05		3.9	4.2	4.3	4.5	4.6		11.1	12.17	13.26	14.23
Sample 2 HSB	XH2Dx		273.585		02:59:00			21:10:00		0.559	0.542	0.441	0.554	0.562		180.482	178.871	148.253	185.317	186.928		46.4827	45.1396	37.413	46.7663	47.1729		0.00114896	0.00138597	0.00188359	0.00122359	0.00174936		0.392	0.039	0.086	0.035	0.022		4.1	4.4	4.7	4.3	4.6		13.04	12.94	16.65	15.17
Sample 3 HSB	XH3Dx		292.453		02:59:00			22:11:00		0.595	0.582	0.548	0.599	0.563		203.043	204.654	190.151	207.877	190.151		57.0818	55.5076	51.574	56.3817	51.574		0.000942429	0.00124709	0.00146134	0.00115357	0.0019565		0.7	0.156	0.156	0.135	0.083		3.8	4.3	4.5	4.4	4.6		8.42	12.19	16	13.33
Sample 4 HSB	XH4Dx		288.679		02:59:00			21:42:00		0.604	0.582	0.599	0.581	0.516		198.208	198.208	204.654	198.208	170.814		55.1618	53.0114	54.7353	53.0114	45.6846		0.000914663	0.0014528	0.00123552	0.001443	0.00251908		0.691	0.134	0.116	0.104	0.1		3.8	4.2	4.4	4.6	4.5		9.44	10.41	13.73	14.15
Sample 5 HSB	XH5Dx		263.208		02:57:00			22:33:00		0.576	0.553	0.507	0.553	0.487		185.317	183.705	172.425	185.317	162.756		48.7768	46.013	43.1876	46.4166	40.7659		0.00127421	0.00127748	0.00174485	0.00132856	0.00207892		0.685	0.112	0.091	0.08	0.057		4.2	4.6	4.9	5.1	4.5		6.7	10.78	17.68	17.56
Sample 6 HSB	XH6Dx		268.868		02:55:00			22:25:00		0.611	0.586	0.571	0.588	0.494		183.705	185.317	180.482	185.317	157.922		49.3925	47.4656	46.2273	47.4656	40.4489		0.00103699	0.00109008	0.00138123	0.0012815	0.00254497		0.478	0.055	0.044	0.039	0.042		4.7	5	5.5	5.5	5.2		10.57	13.36	17.32	18.36
Sample 8 HSB	XH8Dx		276.415		02:59:00			23:54:00		0.603	0.58	0.63	0.571	0.462		190.151	190.151	206.266	188.54	151.476		52.5606	49.6007	53.8042	49.1804	39.5124		0.000860952	0.000898729	0.00100536	0.00113117	0.00256866		0.402	0.054	0.043	0.03	0.048		4.6	4.8	5	5.3	5.1		10.99	12.38	13.75	17.43
Sample 9 HSB	XH9Dx		263.208		02:57:00			21:10:00		0.576	0.551	0.539	0.558	0.478		188.54	186.928	182.094	190.151	156.311		49.6251	46.1148	44.9222	46.9099	38.5615		0.00118648	0.00119643	0.00139402	0.00124397	0.00269126		0.548	0.076	0.08	0.052	0.068		4.4	4.7	5.4	5	4.8		10.13	13.52	16.25	15.08
Sample 10 HSB	XH10Dx		258.491		02:57:00			21:53:00		0.578	0.556	0.616	0.56	0.477		186.928	186.928	201.431	183.705	151.476		48.3192	47.3493	51.0229	46.5329	38.3692		0.000845091	0.00111459	0.0010199	0.0012374	0.00244864		0.622	0.082	0.078	0.065	0.037		4.3	4.8	5.1	4.4	5.2		11.35	13.24	14.14	14.6
Sample 11 HSB	XH11Dx		258.491		02:57:00			21:55:00		0.582	0.558	0.512	0.558	0.569		183.705	182.094	167.591	183.705	182.094		47.4861	45.9529	42.293	46.3596	45.9529		0.000595467	0.00110696	0.0014152	0.00114067	0.00206918		0.462	0.056	0.051	0.047	0.023		4.9	5	5.4	5.1	4.9		12.5	14.83	17.5	15.65
Sample 12 HSB	XH12Dx		266.981		02:57:00			21:30:00		0.588	0.569	0.598	0.556	0.535		188.54	186.928	198.208	185.317	174.037		50.3365	49.2891	52.2634	48.8642	45.8898		0.000777518	0.00131158	0.00108998	0.00115787	0.00207312		0.632	0.086	0.064	0.077	0.044		3.7	4	4.5	4.3	4.1		12.18	14.28	16.71	18.25
		Mean	272.041							0.588364	0.568091	0.559545	0.569	0.518545		189.272	188.979	186.049	189.712	169.495		50.8881	49.1062	48.0093	49.2874	44.0533		0.000972509	0.00123945	0.00137867	0.00126583	0.00229875		0.568182	0.0858182	0.084	0.0676364	0.0521818		4.21818	4.54545	4.88182	4.77273	4.73636		10.5836	12.7364	15.7264	15.8009
		SD	11.7245							0.0157052	0.0166701	0.0566875	0.0158934	0.0408102		6.69726	7.56149	17.993	7.52707	14.2651		3.44933	3.71545	5.53753	3.5912	4.75809		0.000201363	0.000185723	0.00028171	0.000140409	0.000318167		0.1168	0.0362679	0.0347045	0.0319884	0.0238655		0.40204	0.344568	0.43317	0.436098	0.341388		1.8588	1.3435	1.67818	1.7882
		SEM	3.53507							0.00473531	0.00502621	0.0170919	0.00479204	0.0123047		2.0193	2.27988	5.42508	2.2695	4.30108		1.04001	1.12025	1.66963	1.08279	1.43462		6.07132e-05	5.59974e-05	8.49388e-05	4.23348e-05	9.59309e-05		0.0352164	0.0109352	0.0104638	0.00964485	0.00719573		0.12122	0.103891	0.130606	0.131489	0.102932		0.56045	0.40508	0.50599	0.539163
		Number of samples	11							11	11	11	11	11		11	11	11	11	11		11	11	11	11	11		11	11	11	11	11		11	11	11	11	11		11	11	11	11	11		11	11	11	11
	Sample ID		pH						Potassium (mmol/L)						Sodium (mmol/L)						Lactate (mmol/L)						Glucose (mmol/L)						Microbial Growth							pCO2 (mmHg)
			D0-Baseline	D1-HSB	D14-HSB	D14-HSB Irrad	D28-HSB Irrad		D0-Baseline	D1-HSB	D14-HSB	D14-HSB Irrad	D28-HSB Irrad		D0-Baseline	D1-HSB	D14-HSB	D14-HSB Irrad	D28-HSB Irrad		D0-Baseline	D1-HSB	D14-HSB	D14-HSB Irrad	D28-HSB Irrad		D0-Baseline	D1-HSB	D14-HSB	D14-HSB Irrad	D28-HSB Irrad		D42-HSB								D1-HSB	D14-HSB	D14-HSB Irrad	D28-HSB Irrad
Sample 1 HSB	XH1Dx		6.859	7.029	6.552	6.555	6.28		4.4	4.4	44	45.2	71.9		110.4	107.5	81.2	80	63.4		3.7	8.59	29.86	31.16	40.87		22.7	19.6	12.1	12.1	14.5		negativ								< 12	n.d.	n.d.	28.7
Sample 2 HSB	XH2Dx		6.821	7.003	6.567	6.555	6.3		3.7	3.4	35.3	36.1	66.7		105.5	105.8	83.9	84.6	63.6		3.2	6	24.36	27.01	34.75		23.1	20.8	16.2	15.1	11.4		negativ								< 12	n.d.	n.d.	22.1
Sample 3 HSB	XH3Dx		6.841	7.044	6.545	6.54	6.27		3.6	3.6	38.2	39.1	68.3		106.4	106.7	84.8	84.8	65.9		4	7.9	30.97	33.17	42.23		23	19.8	12.5	12.1	7.4		negativ								< 12	n.d.	n.d.	21.3
Sample 4 HSB	XH4Dx		6.866	7.056	6.589	6.571	6.35		3.9	3.9	40	41	69.7		111.1	108.4	84.5	84	64.3		3.4	6.9	28.94	29.45	38.29		24.3	20.8	14.2	14.3	10.5		negativ								< 12	n.d.	n.d.	17.9
Sample 5 HSB	XH5Dx		6.773	6.948	6.505	6.503	6.36		2.4	2.5	33.4	33.9	65.6		111.9	108.8	88.1	87.6	66.5		3.8	7.3	19.3	19.5	34.68		24.8	23.3	14.8	14.3	10.5		negativ								< 12	12.6	12	17.7
Sample 6 HSB	XH6Dx		6.74	6.897	6.43	6.4	6.29		2.8	2.8	32.7	33.4	64.6		113	110.3	91	90.8	68.9		5.4	8.7	18.8	18.9	36.06		23.5	22.5	13.5	13.3	9.7		negativ								< 12	15.6	16	18.6
Sample 8 HSB	XH8Dx		6.758	6.914	6.44	6.49	6.35		2.5	2.6	34.3	33.6	66.4		108.3	110	89.6	89.6	67.1		4.8	8.1	17.2	17.5	35.56		23.2	22.5	13.4	14.4	10.5		negativ								< 12	19.6	19.2	21.1
Sample 9 HSB	XH9Dx		6.798	6.971	6.504	6.511	6.36		3.4	3.5	31.8	32.1	61.3		111.3	106.5	87.9	87.9	70.9		3.4	6.3	28.46	28.45	35.2		26.1	23.2	17.3	14.9	10.5		negativ								< 12	14.6	13.5	18.5
Sample 10 HSB	XH10Dx		6.807	6.964	6.4	6.43	6.3		4	3.8	33.5	34	64.1		107.2	106.3	87	87	69.2		4	7	29.8	30.62	37.75		25.1	22.7	14.3	13.3	9.1		negativ								< 12	16.2	16.9	22
Sample 11 HSB	XH11Dx		6.823	6.983	6.5	6.5	6.4		3.2	3.2	34.1	34.2	67		106.7	107	85.8	86.3	68.3		3.4	5.9	26.58	27.33	36.88		24.9	23.2	17.2	15.1	10.1		negativ								< 12	17.4	16.8	23.5
Sample 12 HSB	XH12Dx		6.828	7.017	6.552	6.529	6.38		3.5	3.6	36.1	37.1	70.2		106.9	106.5	84.6	94.3	65.8		3.8	7.1	16.6	16.5	38.16		25.8	23.7	16.4	15.2	10.1		negativ								< 12	16.3	15.8	23.2
		Mean	6.81036	6.98418	6.50764	6.50764	6.33091		3.4	3.39091	35.7636	36.3364	66.8909		108.973	107.618	86.2182	86.9909	66.7182		3.9	7.25364	24.6245	25.4173	37.3118		24.2273	22.0091	14.7182	14.0091	10.3909										#DIV/0!	16.0429	15.7429	21.3273
		SD	0.0402946	0.051569	0.061435	0.0529344	0.0441485		0.629285	0.578713	3.6437	3.98253	3.03594		2.61729	1.53806	2.82128	3.80459	2.43303		0.661816	0.976753	5.59894	6.09506	2.4797		1.19255	1.48085	1.82473	1.14931	1.70907										#DIV/0!	2.18774	2.36351	3.22524
		SEM	0.0121493	0.0155486	0.0185233	0.0159603	0.0133113		0.189737	0.174489	1.09862	1.20078	0.915369		0.789141	0.463743	0.850649	1.14713	0.733586		0.199545	0.294502	1.68814	1.83773	0.747657		0.359568	0.446492	0.550177	0.346529	0.515303										#DIV/0!	0.826887	0.893324	0.972447
		Number of samples	11	11	11	11	11		11	11	11	11	11		11	11	11	11	11		11	11	11	11	11		11	11	11	11	11										0	7	7	11
	Sample ID		Free Hgb (mg/mL)						Free Hgb (g/unit)
			D0-Baseline	D1-HSB	D14-HSB	D14-HSB Irrad	D28-HSB Irrad		D0-Baseline	D1-HSB	D14-HSB	D14-HSB Irrad	D28-HSB Irrad
Sample 1 HSB	XH1Dx		0.538949	0.738205	0.736916	0.73047	1.0634		0.152024	0.207185	0.191459	0.170489	0.221106
Sample 2 HSB	XH2Dx		0.470221	0.541286	0.49955	0.508412	0.746585		0.121104	0.136598	0.115179	0.104273	0.141851
Sample 3 HSB	XH3Dx		0.472477	0.610578	0.614768	0.598009	0.851329		0.132828	0.165605	0.153344	0.133931	0.168981
Sample 4 HSB	XH4Dx		0.457813	0.688895	0.63056	0.68261	0.889037		0.12741	0.184247	0.154904	0.149659	0.171433
Sample 5 HSB	XH5Dx		0.556917	0.52501	0.610256	0.550794	0.659566		0.146585	0.1315	0.138977	0.111354	0.116482
Sample 6 HSB	XH6Dx		0.48972	0.487947	0.581089	0.576416	0.794284		0.13167	0.124979	0.136172	0.120068	0.145069
Sample 8 HSB	XH8Dx		0.41237	0.406891	0.560462	0.497132	0.723219		0.113985	0.106137	0.133982	0.105945	0.135638
Sample 9 HSB	XH9Dx		0.527589	0.498099	0.550632	0.535163	0.805886		0.138865	0.12288	0.121762	0.104609	0.137153
Sample 10 HSB	XH10Dx		0.37434	0.469254	0.535001	0.516631	0.709199		0.0967633	0.118863	0.121839	0.104057	0.124846
Sample 11 HSB	XH11Dx		0.261699	0.45604	0.486013	0.474089	0.874212		0.0676468	0.115086	0.109766	0.0948624	0.152822
Sample 12 HSB	XH12Dx		0.355808	0.568842	0.537419	0.483274	0.775913		0.0949941	0.149992	0.127966	0.102308	0.144422
		Mean	0.447082	0.544641	0.576606	0.559364	0.808421		0.120352	0.142097	0.13685	0.118323	0.150891
		SD	0.0890461	0.100745	0.070403	0.0826238	0.110467		0.0252705	0.0316155	0.0230834	0.0235532	0.0285032
		SEM	0.0268484	0.0303757	0.0212273	0.024912	0.033307		0.00761936	0.00953243	0.0069599	0.00710157	0.00859403
		Number of samples	11	11	11	11	11		11	11	11	11	11
[truncated: 1 more columns]
